# Supplementary material for: Prescription of Opioid Analgesics for Chronic Non-Cancer Pain in Germany despite Contraindications: Administrative Claims Data Analysis
Source: Int J Environ Res Public Health. 2024 Feb 5;21(2):180. doi: 10.3390/ijerph21020180 (PMC10888146; doi:10.3390/ijerph21020180)
Supplement: Supplementary file 1 [file ijerph-21-00180-s001.zip]

Archive with 1 entries (1 files):
- ijerph-2793585-supplementary.pdf
